# Supplementary material for: Streptococcus pneumoniae nasopharyngeal colonization induces type I interferons and interferon-induced gene expression
Source: BMC Genomics. 2009 Aug 27;10:404. doi: 10.1186/1471-2164-10-404 (PMC2743716; doi:10.1186/1471-2164-10-404)
Supplement: Additional file 1 — Gene List resulting from SAM analysis. List of gene symbols and description as well as the microarray oligo ID for genes whose expression consistently differed between infected and mock-infected mice over the entire time course. [file 1471-2164-10-404-S1.txt]

MEEBO OligoID	Symbol	Description																				
mMC016928	Zc3hav1	" Zinc finger CCCH type, antiviral 1 "																				
mMC004369	8430437B07Rik	RIKEN cDNA 8430437B07 gene																				
mMR029837	Rpph1	ribonuclease P RNA component H1																				
mTG035841		  																				
mMC005119	E130115I21Rik	RIKEN cDNA E130115I21 gene																				
mMA034374	Cdc25c	 Cell division cycle 25 homolog C (S. cerevisiae) 																				
mMC007029	9230116N13Rik	RIKEN cDNA 9230116N13 gene																				
mMA033910		  																				
mMC018452	0610039H22Rik	RIKEN cDNA 0610039H22 gene																				
mMA032328	Ptpn8	" Protein tyrosine phosphatase, non-receptor type 22 (lymphoid) "																				
mMR028321	E430024C06Rik	RIKEN cDNA E430024C06 gene																				
mMA034554	Csrp2bp	 Cysteine and glycine-rich protein 2 binding protein 																				
mMC023578	Il1rl1	 Interleukin 1 receptor-like 1 																				
mMO035349	Slc15a3	" Solute carrier family 15, member 3 "																				
mMA034761	Mcm7	 Minichromosome maintenance deficient 7 (S. cerevisiae) 																				
mMA032273	Amid	 Apoptosis-inducing factor (AIF)-like mitochondrion-associated inducer of death 
mMA032264	Ccng1	 Cyclin G1 
mMA031507	Casp4	" Caspase 4, apoptosis-related cysteine peptidase "
mMA032361	Donson	 Downstream neighbor of SON 
mMA032755	Acot7	 Acyl-CoA thioesterase 7 
mMA033904	Tipin	 Timeless interacting protein 
mMA032753	Mrpl13	 Mitochondrial ribosomal protein L13 
mMA032656	Chek1	 Checkpoint kinase 1 homolog (S. pombe) 
mMA033547	Adsl	 Adenylosuccinate lyase 
mMA033899	Rbm10	 RNA binding motif protein 10 
mMA035141	Xrn2	 5'-3' exoribonuclease 2 
mMC013775	Ldlr	 Low density lipoprotein receptor 
mMC013794	5730467H21Rik	 RIKEN cDNA 5730467H21 gene 
mMC010618	Slfn5	 Schlafen 5 
mMC000925	Tef	 Thyrotroph embryonic factor 
mMC000774	Dbp	 D site albumin promoter binding protein 
mMC013848	Ifit1	 Interferon-induced protein with tetratricopeptide repeats 1 
mMC024032	Ifit3	 Interferon-induced protein with tetratricopeptide repeats 3 
mMC010165	Socs3	 Suppressor of cytokine signaling 3 
mMC016427	Plaur	" Plasminogen activator, urokinase receptor "
mCM000623	B2m	 Beta-2 microglobulin 
mMR029769	Oas1g	 2'-5' oligoadenylate synthetase 1G 
mMC012417	Ifit2	 Interferon-induced protein with tetratricopeptide repeats 2 
mMC001123	Flt3	 FMS-like tyrosine kinase 3 
mMC001992	Oasl1	 2'-5' oligoadenylate synthetase-like 1 
mMC002484	Irg1	 Immunoresponsive gene 1 
mMC011097	Fkbp5	 FK506 binding protein 5 
mMC005244	S100a8	 S100 calcium binding protein A8 (calgranulin A) 
mMC010252	Pou3f1	" POU domain, class 3, transcription factor 1 "
mMC008630	Gnat1	" Guanine nucleotide binding protein, alpha transducing 1 "
mMO036236	IGHV1S52	"Mouse Ig germline H-chain gene V-region, 5' end."
mMR027080	Klra12	" Killer cell lectin-like receptor subfamily A, member 12 "
mMC007481	Bst2	 Bone marrow stromal cell antigen 2 
mCM000124	B2m	 Beta-2 microglobulin 
mMC004038	Tnfrsf18	" Tumor necrosis factor receptor superfamily, member 18 "
mMO036390	IGKV6-32	Mus musculus IgVk 19-32 gene.
mMC019484	A330035P11Rik	RIKEN cDNA A330035P11 gene
mMC006342	Cdc45l	 Cell division cycle 45 homolog (S. cerevisiae)-like 
mMC014424	Rhox5	 Reproductive homeobox 5 
mMR029611	Mela	 Melanoma antigen 
mMC008579	Dars	 Aspartyl-tRNA synthetase 
mMR026711	Msh6	 MutS homolog 6 (E. coli) 
mMC012069	Msh6	 MutS homolog 6 (E. coli) 
mMC004621	Prr11	 Proline rich 11 
mMC024198	Mef2b	 Myocyte enhancer factor 2B 
mMO036332	IGHV1S59	"Mus musculus (clone GLvh50) germline IgH chain (IgH) gene, V region, partial cds."
mMC024917	Igh-1a	immunoglobulin heavy chain 1a (serum IgG2a)
mMO036222	IGHG2C	Mouse ig gamma2a-b(c57bl/6 allele) c gene and secreted tail.
mMC000974	Cdca5	 Cell division cycle associated 5 
mMC011259	Fbxo5	 F-box only protein 5 
mMC024416	Sgol1	 Shugoshin-like 1 (S. pombe) 
mMC023444	Fignl1	 Fidgetin-like 1 
mMC024164	Slc25a19	
mMR027273	Tcof1	" Treacher Collins Franceschetti syndrome 1, homolog "
mMC011511	Pou2f2	" POU domain, class 2, transcription factor 2 "
mMC022378	Pabpc4	" Poly A binding protein, cytoplasmic 4 "
mMC016898	Knsl7	kinesin-like 7
mMR028614	Tnrc15	 Trinucleotide repeat containing 15 
mMC022097	C130052G03Rik	RIKEN cDNA C130052G03 gene
mMR027378	Vcpip1	 Valosin containing protein (p97)/p47 complex interacting protein 1 
mMR030836	Cenpe	 Centromere protein E 
mMO036403	IGHV1S33	Mouse germline immunoglobulin V(H)II gene H13-1.
mMC015845	Cdca1	 Cell division cycle associated 1 
mMC001554	Cryz	" Crystallin, zeta "
mMR030918	Mrpplf4	" Mitogen regulated protein, proliferin 4 "
mMC023466	Rnps1	 Ribonucleic acid binding protein S1 
mMC009810	Mmp3	 Matrix metallopeptidase 3 
mMC016710	Arhgdib	" Rho, GDP dissociation inhibitor (GDI) beta "
mMC019877	Prosc	 Proline synthetase co-transcribed 
mMR028533	Snx12	 Sorting nexin 12 
mMC023717	Rfc3	replication factor C (activator 1) 3
mMC003942	Lyar	 Ly1 antibody reactive clone 
mMC004912	Prmt3	 Protein arginine N-methyltransferase 3 
mMC026032	Mcm7	 Minichromosome maintenance deficient 7 (S. cerevisiae) 
mMC024678	Tacc3	" Transforming, acidic coiled-coil containing protein 3 "
mMC009441	Thyn1	 Thymocyte nuclear protein 1 
mMC002802	Mpp6	" Membrane protein, palmitoylated 6 (MAGUK p55 subfamily member 6) "
mMC023632	Lrp6	 Low density lipoprotein receptor-related protein 6 
mMC004728	Igf2bp1	 Insulin-like growth factor 2 mRNA binding protein 1 
mMC023723	6430531B16Rik	RIKEN cDNA 6430531B16 gene
mCP000297	Sdha	" Succinate dehydrogenase complex, subunit A, flavoprotein (Fp) "
mMC024117	C1rl	"complement component 1, r subcomponent-like "
mMC016810	Lrrc8	 Leucine rich repeat containing 8A 
mMC019892	Pmpca	 Peptidase (mitochondrial processing) alpha 
mMR028424	2310002B06Rik	RIKEN cDNA 2310002B06 gene
mMC007796	Gpr135	 G protein-coupled receptor 135 
mMC018918	2310016C08Rik	 RIKEN cDNA 2310016C08 gene 
mMR027270	Cox15	" COX15 homolog, cytochrome c oxidase assembly protein (yeast) "
mMR029962	Tuba3	" Tubulin, alpha 3 "
mMC023819	Usp12	 Ubiquitin specific peptidase 12 
mMR030071	Cdh2	 Cadherin 2 
mMR031223	Gp49a	 Glycoprotein 49 A 
mMO036393	IGKV2-95-1	Mus musculus IgVk hb24 pseudogene.
mMR030451	Esd	 Esterase D/formylglutathione hydrolase 
mMC003830	Slc7a2	"solute carrier family 7 (cationic amino acid transporter, y+ system), member 2 "
mMC000871	Vav1	 Vav 1 oncogene 
mMR026699	Trpm3	" Transient receptor potential cation channel, subfamily M, member 3 "
		
		
		
