# Supplementary material for: Streptococcus pneumoniae nasopharyngeal colonization induces type I interferons and interferon-induced gene expression
Source: BMC Genomics. 2009 Aug 27;10:404. doi: 10.1186/1471-2164-10-404 (PMC2743716; doi:10.1186/1471-2164-10-404)
Supplement: Additional file 2 — Gene List resulting from Variation analysis. List of gene symbols and description as well as the microarray oligo ID for genes whose expression varied most between infected and mock-infected mice over the entire time course. [file 1471-2164-10-404-S2.txt]

MEEBO OligoID	Symbol	Description
mTG035841		
mMA033541		
mMA033170		"Mus musculus 0 day neonate eyeball cDNA, RIKEN full-length enriched library, clone:E130013E01 product:nuclear receptor-binding SET-domain protein 1, full insert sequence."
mMR030998	Upk3b	uroplakin 3B
mMR030972	Klf4	Kruppel-like factor 4 (gut)
mMR030907	Bcl2a1c	B-cell leukemia/lymphoma 2 related protein A1c
mMR030770	A230106D06Rik	RIKEN cDNA A230106D06 gene
mMR030672	R74862	expressed sequence R74862
mMR030669	Cdkl3	cyclin-dependent kinase-like 3
mMR030584	Tcf4	transcription factor 4
mMR030352	Sulf1	sulfatase 1
mMR030348	2700007P21Rik	RIKEN cDNA 2700007P21 gene
mMR030347	Diap3	diaphanous homolog 3 (Drosophila)
mMR030134	Kctd12	potassium channel tetramerisation domain containing 12
mMR030122	1700016K19Rik	RIKEN cDNA 1700016K19 gene
mMR030023	Sec24a	"SEC24 related gene family, member A (S. cerevisiae)"
mMR030000	H2-T22	"histocompatibility 2, T region locus 22"
mMR029821	Clca4	chloride channel calcium activated 4
mMR029747	Adar	"adenosine deaminase, RNA-specific"
mMR029499	Pdgfc	"platelet-derived growth factor,  C polypeptide"
mMR029245	Hoxa7	homeo box A7
mMR028827	Entpd1	ectonucleoside triphosphate diphosphohydrolase 1
mMR028756	Bcl2a1d	B-cell leukemia/lymphoma 2 related protein A1d
mMR028487	Klhl6	kelch-like 6 (Drosophila)
mMR028227	Car3	carbonic anhydrase 3
mMR028089	1700123A16Rik	RIKEN cDNA 1700123A16 gene
mMR028010	Ddc	dopa decarboxylase
mMR027912	H2-DMb1	"histocompatibility 2, class II, locus Mb1"
mMR027877	A130027P21Rik	RIKEN cDNA A130027P21 gene
mMR027869	Mtap7	microtubule-associated protein 7
mMR027768	Rpl17	ribosomal protein L17
mMR027485	Thbs2	thrombospondin 2
mMR027443	Lgi2	"leucine-rich repeat LGI family, member 2"
mMR027349	Cybb	"cytochrome b-245, beta polypeptide"
mMR027242	Ldb2	LIM domain binding 2
mMR027158	Itgbl1	"integrin, beta-like 1"
mMR026993	4930503E14Rik	RIKEN cDNA 4930503E14 gene
mMR026861	Drld	differentially regulated in lymphoid organs and differentiation
mMR026856	Pscdbp	"pleckstrin homology, Sec7 and coiled-coil domains, binding protein"
mMR026665	Ampd3	AMP deaminase 3
mMR026651	Gemin6	gem (nuclear organelle) associated protein 6
mMR026595	Serpinb3b	"serine (or cysteine) proteinase inhibitor, clade B (ovalbumin), member 3B"
mMR026505	Cbx3	chromobox homolog 3 (Drosophila HP1 gamma)
mMR026490	Rad18	RAD18 homolog (S. cerevisiae)
mMR026458	Bcl2a1a	B-cell leukemia/lymphoma 2 related protein A1a
mMR026294	Cyp2a5	"cytochrome P450, family 2, subfamily a, polypeptide 5"
mMC026094	Samhd1	"SAM domain and HD domain, 1"
mMC025949	4930447F24Rik	RIKEN cDNA 4930447F24 gene
mMC025882	9230105E10Rik	RIKEN cDNA 9230105E10 gene
mMC025743	Ppt1	palmitoyl-protein thioesterase 1
mMC025670	9430063L05Rik	RIKEN cDNA 9430063L05 gene
mMC025502	Kcnj15	"potassium inwardly-rectifying channel, subfamily J, member 15"
mMC025480	Mki67	antigen identified by monoclonal antibody Ki 67
mMC025415	Erp29	endoplasmic reticulum protein 29
mMC025310	Phf11	PHD finger protein 11
mMC025054	Clspn	claspin homolog (Xenopus laevis)
mMC024943	Spats2	"spermatogenesis associated, serine-rich 2"
mMC024722	Slc5a8	"solute carrier family 5 (iodide transporter), member 8"
mMC024667	Serpina1a	"serine (or cysteine) proteinase inhibitor, clade A, member 1a"
mMC024552	Mapk1	mitogen activated protein kinase 1
mMC024473	Kcnk2	"potassium channel, subfamily K, member 2"
mMC024032	Ifit3	interferon-induced protein with tetratricopeptide repeats 3
mMC023872	5730414M22Rik	RIKEN cDNA 5730414M22 gene
mMC023769	Igk-V1	immunoglobulin kappa chain variable 1 (V1)
mMC023642	Rmcs1	response to metastatic cancers 1
mMC023564	Zfp36l1	"zinc finger protein 36, C3H type-like 1"
mMC023554	Sdc2	syndecan 2
mMC023498	Elf3	E74-like factor 3
mMC023425	Serpina1b	"serine (or cysteine) proteinase inhibitor, clade A, member 1b"
mMC023166	Dscaml1	Down syndrome cell adhesion molecule-like 1
mMC022991	Tcf20	transcription factor 20
mMC022890	Ms4a11	"membrane-spanning 4-domains, subfamily A, member 11"
mMC022800	Tdrkh	tudor and KH domain containing protein
mMC022455	Lgals6	"lectin, galactose binding, soluble 6"
mMC022022	A530065I17Rik	RIKEN cDNA A530065I17 gene
mMC022015	Ewsr1	Ewing sarcoma breakpoint region 1
mMC021866	Cacna2d1	"calcium channel, voltage-dependent, alpha2/delta subunit 1"
mMC021863	Mela	melanoma antigen
mMC021595	5830403L16Rik	RIKEN cDNA 5830403L16 gene
mMC021575	Erbb2ip	Erbb2 interacting protein
mMC021543	Cpxm1	carboxypeptidase X 1 (M14 family)
mMC021375	Ppil6	peptidylprolyl isomerase (cyclophilin)-like 6
mMC021257	Bub1	budding uninhibited by benzimidazoles 1 homolog (S. cerevisiae)
mMC021169	2210420N10Rik	RIKEN cDNA 2210420N10 gene
mMC020473	Chi3l3	chitinase 3-like 3
mMC020210	Spon1	"spondin 1, (f-spondin) extracellular matrix protein"
mMC020043	Igl-V1	"immunoglobulin lambda chain, variable 1"
mMC019861	Snx11	sorting nexin 11
mMC019845	Xmr	"Xlr-related, meiosis regulated"
mMC019679	Rorc	RAR-related orphan receptor gamma
mMC019651	C920027I18Rik	RIKEN cDNA C920027I18 gene
mMC019559	Dock8	dedicator of cytokinesis 8
mMC019536	Ssxb1	"synovial sarcoma, X member B, breakpoint 1"
mMC019288	5730522G15Rik	RIKEN cDNA 5730522G15 gene
mMC018991	Anxa3	annexin A3
mMC018746	4930589O11Rik	RIKEN cDNA 4930589O11 gene
mMC018719	Stat2	signal transducer and activator of transcription 2
mMC018608	A130092J06Rik	RIKEN cDNA A130092J06 gene
mMC018421	Lad1	ladinin
mMC018341	Mtap7	microtubule-associated protein 7
mMC018329	Adcyap1r1	adenylate cyclase activating polypeptide 1 receptor 1
mMC018288	Edg5	"endothelial differentiation, sphingolipid G-protein-coupled receptor, 5"
mMC018159	B230104C14Rik	RIKEN cDNA B230104C14 gene
mMC018138	Wisp1	WNT1 inducible signaling pathway protein 1
mMC018123	4833412E19Rik	RIKEN cDNA 4833412E19 gene
mMC017945	Lxn	latexin
mMC017853	Slc25a30	"solute carrier family 25, member 30"
mMC017738	Adrb1	"adrenergic receptor, beta 1"
mMC017690	Ms4a6d	"membrane-spanning 4-domains, subfamily A, member 6D"
mMC017599	Gja1	gap junction membrane channel protein alpha 1
mMC017523	2900009J06Rik	RIKEN cDNA 2900009J06 gene
mMC017256	Rpn2	ribophorin II
mMC017240	Nmi	N-myc (and STAT) interactor
mMC017076	F3	coagulation factor III
mMC016795	6720435I21Rik	RIKEN cDNA 6720435I21 gene
mMC016669	Pde9a	phosphodiesterase 9A
mMC016656	9130009I01Rik	RIKEN cDNA 9130009I01 gene
mMC016569	Gmnn	geminin
mMC016550	5730469M10Rik	RIKEN cDNA 5730469M10 gene
mMC016537	BB085087	expressed sequence BB085087
mMC016505	Hoxc9	homeo box C9
mMC016450	Il10ra	"interleukin 10 receptor, alpha"
mMC016417	2310076L09Rik	RIKEN cDNA 2310076L09 gene
mMC016360	Prim2	"DNA primase, p58 subunit"
mMC016332	Sp4	trans-acting transcription factor 4
mMC016331	Tnnc2	"troponin C2, fast"
mMC016290	Cox7a2	"cytochrome c oxidase, subunit VIIa 2"
mMC015962	C130045I22Rik	RIKEN cDNA C130045I22 gene
mMC015956	2610301B20Rik	RIKEN cDNA 2610301B20 gene
mMC015824	4930542N06Rik	RIKEN cDNA 4930542N06 gene
mMC015795	Obp1a	odorant binding protein Ia
mMC015547	Mphosph1	M-phase phosphoprotein 1
mMC015539	Asb13	ankyrin repeat and SOCS box-containing protein 13
mMC015374	Esm1	endothelial cell-specific molecule 1
mMC015327	Ccl6	chemokine (C-C motif) ligand 6
mMC015259	B230206I08Rik	RIKEN cDNA B230206I08 gene
mMC015204	D630040I23Rik	RIKEN cDNA D630040I23 gene
mMC015116	Pcdhb9	protocadherin beta 9
mMC015028	2900084I15Rik	RIKEN cDNA 2900084I15 gene
mMC014978	Msln	mesothelin
mMC014929	Txk	TXK tyrosine kinase
mMC014871	Fxyd6	FXYD domain-containing ion transport regulator 6
mMC014458	Defb3	defensin beta 3
mMC014313	Lcn3	lipocalin 3
mMC013876	Il17rd	interleukin 17 receptor D
mMC013574	Asb11	ankyrin repeat and SOCS box-containing protein 11
mMC013565	Ankrd1	ankyrin repeat domain 1 (cardiac muscle)
mMC013418	Fem1c	fem-1 homolog c (C.elegans)
mMC013408	Hells	"helicase, lymphoid specific"
mMC013370	Camk2b	"calcium/calmodulin-dependent protein kinase II, beta"
mMC013339	Adh7	"alcohol dehydrogenase 7 (class IV), mu or sigma polypeptide"
mMC013069	Wfdc1	WAP four-disulfide core domain 1
mMC012914	Sorl1	"sortilin-related receptor, LDLR class A repeats-containing"
mMC012871	Gfap	glial fibrillary acidic protein
mMC012768	Olfml1	olfactomedin-like 1
mMC012543	Chrna1	"cholinergic receptor, nicotinic, alpha polypeptide 1 (muscle)"
mMC012532	Art3	ADP-ribosyltransferase 3
mMC012469	Nid2	nidogen 2
mMC012322	2310002L13Rik	RIKEN cDNA 2310002L13 gene
mMC012271	Col8a1	"procollagen, type VIII, alpha 1"
mMC012264	D6Wsu176e	"DNA segment, Chr 6, Wayne State University 176, expressed"
mMC012262	Mthfd2	"methylenetetrahydrofolate dehydrogenase (NAD+ dependent), methenyltetrahydrofolate cyclohydrolase"
mMC012160	4930451C15Rik	RIKEN cDNA 4930451C15 gene
mMC012040	Asb2	ankyrin repeat and SOCS box-containing protein 2
mMC012006	Map3k8	mitogen activated protein kinase kinase kinase 8
mMC012002	6430571L13Rik	RIKEN cDNA 6430571L13 gene
mMC011883	Mad2l1	"MAD2 (mitotic arrest deficient, homolog)-like 1 (yeast)"
mMC011881	Cyp4b1	"cytochrome P450, family 4, subfamily b, polypeptide 1"
mMC011827	1700013G10Rik	RIKEN cDNA 1700013G10 gene
mMC011519	Cyr61	cysteine rich protein 61
mMC011501	2810012G08Rik	RIKEN cDNA 2810012G08 gene
mMC011422	A030011M19	hypothetical protein A030011M19
mMC011362	Sfrp2	secreted frizzled-related sequence protein 2
mMC011020	Myh10	"myosin heavy chain 10, non-muscle"
mMC010994	Mtap	methylthioadenosine phosphorylase
mMC010921	Lum	lumican
mMC010378	Fert2	"fer (fms/fps related) protein kinase, testis specific 2"
mMC010165	Socs3	suppressor of cytokine signaling 3
mMC010152	Prss8	"protease, serine, 8 (prostasin)"
mMC010142	2310007L24Rik	RIKEN cDNA 2310007L24 gene
mMC009884	Alad	"aminolevulinate, delta-, dehydratase"
mMC009679	Pcdh7	protocadherin 7
mMC009413	Klrd1	"killer cell lectin-like receptor, subfamily D, member 1"
mMC009400	Dnahc11	"dynein, axonemal, heavy chain 11"
mMC009310	Mlph	melanophilin
mMC009184	6720477C19Rik	RIKEN cDNA 6720477C19 gene
mMC009171	Muc5b	"mucin 5, subtype B, tracheobronchial"
mMC009066	Mfap5	microfibrillar associated protein 5
mMC008977	Tekt2	tektin 2
mMC008812	Deadc1	deaminase domain containing 1
mMC008696	Zbtb1	zinc finger and BTB domain containing 1
mMC008579	Dars	aspartyl-tRNA synthetase
mMC008511	Lrrc20	leucine rich repeat containing 20
mMC008407	Foxa1	forkhead box A1
mMC008317	Bcap31	B-cell receptor-associated protein 31
mMC008299	Efemp1	epidermal growth factor-containing fibulin-like extracellular matrix protein 1
mMC008243	Ccl24	chemokine (C-C motif) ligand 24
mMC008139	Slfn10	schlafen 10
mMC008114	D130062J10Rik	RIKEN cDNA D130062J10 gene
mMC007851	4733401A01Rik	RIKEN cDNA 4733401A01 gene
mMC007574	4833432P19Rik	RIKEN cDNA 4833432P19 gene
mMC007546	Aif1	allograft inflammatory factor 1
mMC007536	Tlk1	tousled-like kinase 1
mMC007440	Afp	alpha fetoprotein
mMC007332	1110008P08Rik	RIKEN cDNA 1110008P08 gene
mMC006967	Epsti1	epithelial stromal interaction 1 (breast)
mMC006950	A430061O12Rik	RIKEN cDNA A430061O12 gene
mMC006715	Adm	adrenomedullin
mMC006679	Eps8	epidermal growth factor receptor pathway substrate 8
mMC006619	6430537H07Rik	RIKEN cDNA 6430537H07 gene
mMC006600	3010031K01Rik	RIKEN cDNA 3010031K01 gene
mMC006592	B130021K23Rik	RIKEN cDNA B130021K23 gene
mMC006314	Mtbp	"Mdm2, transformed 3T3 cell double minute p53 binding protein"
mMC006228	Ccnd1	cyclin D1
mMC006216	2210407C18Rik	RIKEN cDNA 2210407C18 gene
mMC006193	Spag6	sperm associated antigen 6
mMC006139	Sh3gl3	SH3-domain GRB2-like 3
mMC006048	Kif16b	kinesin family member 16B
mMC005825	Casp14	caspase 14
mMC005426	Mki67	antigen identified by monoclonal antibody Ki 67
mMC005398	Gas1	growth arrest specific 1
mMC005127	Fhl1	four and a half LIM domains 1
mMC005119	E130115I21Rik	RIKEN cDNA E130115I21 gene
mMC004899	6430537K16Rik	RIKEN cDNA 6430537K16 gene
mMC004884	Fxyd4	FXYD domain-containing ion transport regulator 4
mMC004850	Lrmp	lymphoid-restricted membrane protein
mMC004776	8030474H12Rik	RIKEN cDNA 8030474H12 gene
mMC004302	Adamts1	"a disintegrin-like and metalloprotease (reprolysin type) with thrombospondin type 1 motif, 1"
mMC004113	2610305D13Rik	RIKEN cDNA 2610305D13 gene
mMC004029	Fads1	fatty acid desaturase 1
mMC003835	Reg3g	regenerating islet-derived 3 gamma
mMC003818	D14Ertd449e	"DNA segment, Chr 14, ERATO Doi 449, expressed"
mMC003350	A130067G02Rik	RIKEN cDNA A130067G02 gene
mMC002869	D0H4S114	"DNA segment, human D4S114"
mMC002824	Atp12a	"ATPase, H+/K+ transporting, nongastric, alpha polypeptide"
mMC002574	Fez1	fasciculation and elongation protein zeta 1 (zygin I)
mMC002484	Irg1	immunoresponsive gene 1
mMC002102	H19	H19 fetal liver mRNA
mMC001899	8430408J09Rik	RIKEN cDNA 8430408J09 gene
mMC001894	Grinl1a	"glutamate receptor, ionotropic, N-methyl D-aspartate-like 1A"
mMC001825	4732496C06Rik	RIKEN cDNA 4732496C06 gene
mMC000959	Vav2	Vav2 oncogene
mMC000953	Oas2	2'-5' oligoadenylate synthetase 2
mMA031745	Gabrp	"Mus musculus gamma-aminobutyric acid (GABA-A) receptor, pi (Gabrp), mRNA."
mMA033494	Tmod4	"Mus musculus tropomodulin 4 (Tmod4), mRNA."
mMA035213	Mcm6	"Mus musculus minichromosome maintenance deficient 6 (MIS5 homolog, S. pombe) (S. cerevisiae) (Mcm6), mRNA."
mMA033460	Cdkn2a	"Mus musculus cyclin-dependent kinase inhibitor 2A (Cdkn2a), mRNA."
mMA034761	Mcm7	"Mus musculus minichromosome maintenance deficient 7 (S. cerevisiae) (Mcm7), mRNA."
mCM001275	Ywhaz	"Mus musculus tyrosine 3-monooxygenase/tryptophan 5-monooxygenase activation protein, zeta polypeptide (Ywhaz), mRNA."
mMA033102	Asns	"Mus musculus asparagine synthetase (Asns), mRNA."
mMA034328	Trib3	"Mus musculus tribbles homolog 3 (Drosophila) (Trib3), mRNA."
mCT000363	Lrp1	"Mus musculus low density lipoprotein receptor-related protein 1 (Lrp1), mRNA."
mMA032670	Cdk8	"Mus musculus cyclin-dependent kinase 8 (Cdk8), transcript variant 1, mRNA."
mMA031281	Nasp	"Mus musculus nuclear autoantigenic sperm protein (histone-binding) (Nasp), mRNA."
mMA032302	Calu	"Mus musculus calumenin (Calu), transcript variant 2, mRNA."
mMA031711	Dlx4	"Mus musculus distal-less homeobox 4 (Dlx4), mRNA."
mMA031660	Fn1	"Mus musculus fibronectin 1 (Fn1), mRNA."
mMA032541	Ctps	"Mus musculus cytidine 5'-triphosphate synthase (Ctps), mRNA."
mMA033596	Dusp6	"Mus musculus dual specificity phosphatase 6 (Dusp6), mRNA."
mMA033878	Cyp2a4	"Mus musculus cytochrome P450, family 2, subfamily a, polypeptide 4 (Cyp2a4), mRNA."
mVI036761	Rmlvgp3	"Rauscher murine leukemia virus, complete genome."
mMR031154	Chdc1	calponin homology (CH) domain containing 1
mMR030861	Igh-VS107	immunoglobulin heavy chain (S107 family)
mMR030506	Ep300	E1A binding protein p300
mMR029777	LOC56304	recombinant antineuraminidase single chain Ig VH and VL domains
mMR029729	H2-Ab1	"histocompatibility 2, class II antigen A, beta 1"
mMR029588	C76746	expressed sequence C76746
mMR028985	2310047I15Rik	RIKEN cDNA 2310047I15 gene
mMR028597	Bglap-rs1	"bone gamma-carboxyglutamate protein, related sequence 1"
mMR028158	B130008E12Rik	RIKEN cDNA B130008E12 gene
mMO036464	IGKV18-36	Mus musculus IgVk dv-36 gene.
mMO036340	IGKV4-55	Mus musculus IgVk at4 gene.
mMO036313	IGHD	Part of the mouse gene for delta-immunoglobulin (CH1 domain).
mMO036283	IGHV1S12	"Mouse Ig germline H-chain V-region VH105, 3' flank."
mMO036260	IGHV1S56	"Mus musculus immunoglobin heavy chain precursor (IgH J558-43Y) gene, V-region, partial cds."
mMO036238	IGHV5S20	"Mus musculus clone TG7-3 immunoglobulin heavy chain variable region (VH7183) gene, partial cds."
mMO036222	IGHG2C	Mouse ig gamma2a-b(c57bl/6 allele) c gene and secreted tail.
mMO036169	IGHM	Mouse germ line gene fragment for mu-immunoglobulin including exons 5 to 8 which represent the constant part of the molecule (CH1 to CH4 domains).
mMC026106	C330008K14Rik	RIKEN cDNA C330008K14 gene
mMC025898	2410012C07Rik	RIKEN cDNA 2410012C07 gene
mMC024917	Igh-1a	immunoglobulin heavy chain 1a (serum IgG2a)
mMC024496	Fndc1	fibronectin type III domain containing 1
mMC021419	Cd69	CD69 antigen
mMC020822	D930038M13Rik	RIKEN cDNA D930038M13 gene
mMC019825	AI661311	expressed sequence AI661311
mMC018770	5730601F06Rik	RIKEN cDNA 5730601F06 gene
mMC016282	Gnpda2	glucosamine-6-phosphate deaminase 2
mMC015806	Lrrc15	leucine rich repeat containing 15
mMC014605	Nctc1	non-coding transcript 1
mMC011008	Cda	cytidine deaminase
mMC010121	Slamf8	SLAM family member 8
mMC009930	2310043D08Rik	RIKEN cDNA 2310043D08 gene
mMC009782	Efna3	ephrin A3
mMC009732	Ak5	adenylate kinase 5
mMC009455	Igsf10	"immunoglobulin superfamily, member 10"
mMC009008	Myh2	"myosin, heavy polypeptide 2, skeletal muscle, adult"
mMC008602	Mfhas1	malignant fibrous histiocytoma amplified sequence 1
mMC008546	Csdufd1	cystatin and DUF19 domain containing 1
mMC003992	Mylk2	"myosin, light polypeptide kinase 2, skeletal muscle"
mMC002745	Tmem20	transmembrane protein 20
mMC002542	E030026I10Rik	RIKEN cDNA E030026I10 gene
mMA032895	9430041O17Rik	"Mus musculus RIKEN cDNA 9430041O17 gene (9430041O17Rik), mRNA."
mMR031080	D11Lgp2e	"DNA segment, Chr 11, Lothar Hennighausen 2, expressed"
mMR028778	0610010D24Rik	RIKEN cDNA 0610010D24 gene
mMR028690	1600021C16Rik	RIKEN cDNA 1600021C16 gene
mMR028394	Mrpplf3	"mitogen regulated protein, proliferin 3"
mMR028180	6330415F13Rik	RIKEN cDNA 6330415F13 gene
mMR027339	Daf2	decay accelerating factor 2
mMR026290	Hnrpa1	heterogeneous nuclear ribonucleoprotein A1
mMR001415	Plf2	"Mus musculus proliferin 2 (Plf2), mRNA."
mMO036192	IGHV11S1	"Mouse Ig mu-chain mRNA VDJ region, 5' end."
mMC024804	1700013H19Rik	RIKEN cDNA 1700013H19 gene
mMC022067	1110014D18Rik	RIKEN cDNA 1110014D18 gene
mMC021450	Xlr3b	X-linked lymphocyte-regulated 3b
mMC021173	Gvin1	RIKEN cDNA 9130002C22 gene
mMC021104	D830011E08Rik	RIKEN cDNA D830011E08 gene
mMC020467	5830426I05Rik	RIKEN cDNA 5830426I05 gene
mMC020435	1110017C15Rik	RIKEN cDNA 1110017C15 gene
mMC019870	Ugt1a13	UDP glycosyltransferase 1 family polypeptide A13
mMC019577	Cd274	programmed cell death 1 ligand 1
mMC019101	Gm83	"gene model 83, (NCBI)"
mMC018966	1110055J05Rik	RIKEN cDNA 1110055J05 gene
mMC018217	2610510J17Rik	RIKEN cDNA 2610510J17 gene
mMC017643	Hadh2	hydroxyacyl-Coenzyme A dehydrogenase type II
mMC017101	BC049806	cDNA sequence BC049806
mMC015439	2810036L13Rik	RIKEN cDNA 2810036L13 gene
mMC014667	BC020151	cDNA sequence BC020151
mMC013523	0610007P06Rik	RIKEN cDNA 0610007P06 gene
mMC013413	9130019I15Rik	RIKEN cDNA 9130019I15 gene
mMC011803	Bdh	"3-hydroxybutyrate dehydrogenase (heart, mitochondrial)"
mMC010236	AI325941	expressed sequence AI325941
mMC009683	D130064H19Rik	RIKEN cDNA D130064H19 gene
mMC009083	Epb7.2	erythrocyte protein band 7.2
mMC008603	0610011B16Rik	RIKEN cDNA 0610011B16 gene
mMC007414	4930578F03Rik	RIKEN cDNA 4930578F03 gene
mMC007265	1110030L07Rik	RIKEN cDNA 1110030L07 gene
mMC007008	D1Ertd251e	"DNA segment, Chr 1, ERATO Doi 251, expressed"
mMC006337	9930019B18Rik	RIKEN cDNA 9930019B18 gene
mMC006108	D5Ertd33e	"DNA segment, Chr 5, ERATO Doi 33, expressed"
mMC004875	4933402L21Rik	RIKEN cDNA 4933402L21 gene
mMC004455	2310044D20Rik	RIKEN cDNA 2310044D20 gene
mMC004366	Dfy	Duffy blood group
mMC003987	Muc15	Mucin 15
mMC002678	Tm4sf11	transmembrane 4 superfamily member 11
mMC001541	1810057C19Rik	RIKEN cDNA 1810057C19 gene
mMC000844	C86987	expressed sequence C86987
mMA035140	1110001A05Rik	"Mus musculus RIKEN cDNA 1110001A05 gene (1110001A05Rik), mRNA."
mMA032988	2310007F12Rik	"Mus musculus RIKEN cDNA 2310007F12 gene (2310007F12Rik), mRNA."
mMA031955	D530030D03Rik	"Mus musculus RIKEN cDNA D530030D03 gene, mRNA (cDNA clone MGC:73670 IMAGE:876056), complete cds."
mMA032925	mKIAA1046	Mus musculus mRNA for mKIAA1046 protein.
mMA031693	Ian1	"Mus musculus immune associated nucleotide 1 (Ian1), transcript variant 1, mRNA."
mMA033476	Stat1	"Mus musculus cDNA clone MGC:68380 IMAGE:4013910, complete cds."
mMA033687	Pvrl4	"Mus musculus 0 day neonate skin cDNA, RIKEN full-length enriched library, clone:4631423P20 product:poliovirus receptor-related 4, full insert sequence."
mMA033083	Ifi203	"Mus musculus 2 days neonate thymus thymic cells cDNA, RIKEN full-length enriched library, clone:E430001B18 product:Interferon-inducible protein 203 [Mus musculus], full insert sequence."
mMA034631	Ifi203	"Mus musculus 2 days neonate thymus thymic cells cDNA, RIKEN full-length enriched library, clone:E430001B18 product:Interferon-inducible protein 203 [Mus musculus], full insert sequence."
mMA034295	 Sept6	"Mus musculus septin 6 (Sept6), mRNA."
mMA033290	Zfhx1b	"Mus musculus 13 days embryo male testis cDNA, RIKEN full-length enriched library, clone:6030449F06 product:zinc finger homeobox 1b, full insert sequence."
mMA035583	Tpm3	"Mus musculus 2 days neonate thymus thymic cells cDNA, RIKEN full-length enriched library, clone:C920030J24 product:tropomyosin 3, gamma, full insert sequence."
mMA032530	Gdi3	"Mus musculus guanosine diphosphate (GDP) dissociation inhibitor 3 (Gdi3), mRNA."
